# Supplementary material for: Late Cretaceous ammonoids show that drivers of diversification are regionally heterogeneous
Source: Nat Commun. 2024 Jun 27;15:5382. doi: 10.1038/s41467-024-49462-z (PMC11211348; doi:10.1038/s41467-024-49462-z)
Supplement: Supplementary file 4 — Supplementary Data 1 [file 41467_2024_49462_MOESM4_ESM.xlsx]

## Sheet: Sheet1
Supplementary Table 1. Correlations between Late Cretaceous ammonoid spatial extent and subsampled diversity
				Pearson			Spearman
Region		Metric		r		p	ρ		p
Antarctic		MST length		0.664		0.052	0.536		0.118
		Lat range		0.626		0.066	0.357		0.222
		Lng range		0.002		0.498	-0.214		0.703
E. Pacific		MST length		0.276		0.274	0.143		0.391
		Lat range		-0.458		0.849	-0.342		0.774
		Lng range		-0.287		0.734	0.143		0.391
Gulf		MST length		-0.139		0.617	-0.321		0.778
		Lat range		-0.039		0.533	-0.143		0.643
		Lng range		-0.096		0.581	-0.393		0.823
Global		MST length		-0.008		0.507	-0.214		0.703
		Lat range		-0.031		0.527	0.378		0.201
		Lng range		0.366		0.21	0.559		0.096
S. Africa		MST length		-0.533		0.891	-0.464		0.867
		Lat range		-0.424		0.828	-0.342		0.774
		Lng range		0.65		0.057	0.396		0.189
Tethys		MST length		-0.444		0.841	-0.643		0.945
		Lat range		0.059		0.45	0.321		0.249
		Lng range		-0.227		0.688	-0.252		0.707
W. Africa		MST length		0.152		0.373	0.143		0.391
		Lat range		-0.513		0.881	-0.429		0.849
		Lng range		0.375		0.204	0.357		0.222
WIS		MST length		-0.179		0.65	-0.5		0.882
		Lat range		0.388		0.195	0.429		0.177
		Lng range		0.025		0.479	-0.214		0.703
W. Pacific		MST length		-0.208		0.673	-0.767		0.978
		Lat range		-0.032		0.527	0		0.518
		Lng range		-0.068		0.558	-0.143		0.643
