# Supplementary material for: Late Cretaceous ammonoids show that drivers of diversification are regionally heterogeneous
Source: Nat Commun. 2024 Jun 27;15:5382. doi: 10.1038/s41467-024-49462-z (PMC11211348; doi:10.1038/s41467-024-49462-z)
Supplement: Supplementary file 5 — Supplementary Data 2 [file 41467_2024_49462_MOESM5_ESM.xlsx]

## Sheet: Sheet1
Supplementary Table 2. Fits of PyRate preservation models to spatially standardised regional and global Late Cretaceous ammonoid occurrence datasets
Region (taxon)		HPP			NHPP		TPP
Antarctic (g)		1492			1498.4		1400.1
Antarctic (s)		779.4			783		773.6
E. Pacific (g)		6498			6492.6		6317.1
E. Pacific (s)		2313			2256.9		2211.7
Gulf (g)		25140.1			25244.6		24609.9
Gulf (s)		11790			11898.4		11258.3
Global (g)		146851			141950		141903
Global (s)		78800.8			78565.5		74470.9
S. Africa (g)		1675.2			1653.4		1546.4
S. Africa (s)		670.7			676.6		650.5
Tethys (g)		27166.1			26850.4		26390
Tethys (s)		12305.1			12064.8		11121.9
W. Africa (g)		2689.8			2706.4		2447.1
W. Africa (s)		1025.5			1026.8		997.4
WIS (g)		40673.9			39831.3		36377.2
WIS (s)		20437.7			20775.5		18603.8
W. Pacific (g)		1398.5			1389.2		1285.4
W. Pacific (s)		420.6			427		407.4
g = genus; s = species; HPP = homogenous Poisson process; NHPP = non-homogenous Poisson process; TPP = time-variable piecewise constant Poisson Process; WIS = Western Interior Seaway
