# Supplementary material for: Late Cretaceous ammonoids show that drivers of diversification are regionally heterogeneous
Source: Nat Commun. 2024 Jun 27;15:5382. doi: 10.1038/s41467-024-49462-z (PMC11211348; doi:10.1038/s41467-024-49462-z)
Supplement: Supplementary file 6 — Supplementary Data 3 [file 41467_2024_49462_MOESM6_ESM.xlsx]

## Sheet: Sheet1
Supplementary Table 3. Fits of exponential and linear birth-death correlation models to regional and global Late Cretaceous ammonoid diversification rates
Region (taxon)	AIC (exp)	AIC (lin)		ΔAIC		lnl (exp)	lnl (lin)	log(BF)
Antarctic (g)	586.1	585.68		0.42		-274.58	-274.66	0.16
Antarctic (s)	412.09	412.53		-0.45		-193.71	-193.97	0.52
E. Pacific (g)	1438.04	1438.19		-0.15		-708.39	-708.39	0
E. Pacific (s)	1837.91	1837.5		0.41		-904.27	-904.24	-0.07
Gulf (g)	2209.12	2209.82		-0.7		-1089.99	-1090.03	0.09
Gulf (s)	4733.23	4731.43		1.8		-2350.55	-2350.32	-0.47
Global (g)	3040.38	3040.35		0.04		-1506.86	-1506.88	0.04
Global (s)	12324.6	12324.9		-0.27		-6148.05	-6148.15	0.2
S. Africa (g)	801.63	801.99		-0.36		-385.2	-385.25	0.1
S. Africa (s)	499.19	499.07		0.12		-238.87	-238.75	-0.24
Tethys (g)	2152.92	2153.89		-0.96		-1066.15	-1066.29	0.27
Tethys (s)	4010.98	4009.81		1.17		-1993.93	-1993.78	-0.31
W. Africa (g)	938.27	937.32		0.96		-451.73	-451.67	-0.11
W. Africa (s)	642.15	642.42		-0.27		-309.43	-309.54	0.21
WIS (g)	2193.99	2193.71		0.29		-1084.38	-1084.29	-0.19
WIS (s)	5398.15	5397.22		0.93		-2687.46	-2687.3	-0.32
W. Pacific (g)	746.18	747.13		-0.95		-362.19	-362.33	0.28
W. Pacific (s)	352.85	352.9		-0.05		-167.61	-167.74	0.26
g = genus; s = species; exp = exponential; lin = linear; WIS = Western Interior Seaway
