# Supplementary material for: Late Cretaceous ammonoids show that drivers of diversification are regionally heterogeneous
Source: Nat Commun. 2024 Jun 27;15:5382. doi: 10.1038/s41467-024-49462-z (PMC11211348; doi:10.1038/s41467-024-49462-z)
Supplement: Supplementary file 7 — Supplementary Data 4 [file 41467_2024_49462_MOESM7_ESM.xlsx]

## Sheet: Sheet1
Supplementary Table 4. Late Cretaceous Antarctic ammonoid diversification drivers
	W (sp)	l95 (sp)	u95 (sp)	W (ex)	l95 (ex)	u95 (ex)
Exponential (g)
Diversity dep.	0.207	-0.333	-1.632	0.397	0.155	-0.025
Ichthyolith abund.	0.216	0.422	-0.402	2.167	0.203	-0.296
Nannoplankton div.	0.236	-0.467	-2.676	0.576	0.243	0.675
pCO2	0.243	0.605	-0.483	3.144	0.178	0.244
Planktic foram div.	0.17	0.179	-0.994	1.697	0.16	-0.091
Sea level	0.207	-0.375	-2.635	0.739	0.169	0.159
Sea surface temp.	0.168	-0.125	-1.44	0.7	0.172	0.028
Linear (g)
Diversity dep.	0.205	-0.324	-1.651	0.396	0.154	-0.021
Ichthyolith abund.	0.216	0.415	-0.38	2.143	0.202	-0.282
Nannoplankton div.	0.234	-0.447	-2.627	0.624	0.243	0.683
pCO2	0.243	0.607	-0.471	3.14	0.178	0.249
Planktic foram div.	0.171	0.188	-0.971	1.803	0.159	-0.086
Sea level	0.205	-0.363	-2.627	0.736	0.169	0.166
Sea surface temp.	0.166	-0.123	-1.425	0.727	0.172	0.04
Exponential (s)
Diversity dep.	0.599	-1.833	-6.498	0.707	0.577	-1.317
Ichthyolith abund.	0.538	1.269	-2.168	6.765	0.453	-0.037
Nannoplankton div.	0.58	-1.472	-6.095	1.562	0.526	0.015
pCO2	0.473	0.029	-3.822	4.23	0.592	-2.313
Planktic foram div.	0.537	1.601	-2.391	8.505	0.463	0.849
Sea level	0.64	2.821	-1.599	11.329	0.881	9.155
Sea surface temp.	0.563	1.112	-4.896	9.351	0.627	-2.828
Linear (s)
Diversity dep.	0.638	-2.061	-7.628	1.147	0.607	-1.409
Ichthyolith abund.	0.573	1.838	-2.799	9.916	0.49	0.105
Nannoplankton div.	0.602	-2.048	-9.811	1.995	0.557	-0.058
pCO2	0.521	0.3	-4.403	5.878	0.619	-2.501
Planktic foram div.	0.572	1.859	-3.21	10.444	0.506	0.953
Sea level	0.687	3.58	-1.698	13.994	0.896	10.932
Sea surface temp.	0.595	0.949	-7.599	10.506	0.656	-3.085
g = genus; s = species; ex = extinction; sp = speciation; W = correlation shrinkage weight
