# Supplementary material for: Late Cretaceous ammonoids show that drivers of diversification are regionally heterogeneous
Source: Nat Commun. 2024 Jun 27;15:5382. doi: 10.1038/s41467-024-49462-z (PMC11211348; doi:10.1038/s41467-024-49462-z)
Supplement: Supplementary file 8 — Supplementary Data 5 [file 41467_2024_49462_MOESM8_ESM.xlsx]

## Sheet: Sheet1
Supplementary Table 5. Late Cretaceous East Pacific ammonoid diversification drivers
	W (sp)	l95 (sp)	u95 (sp)	W (ex)	l95 (ex)	u95 (ex)
Exponential (g)
Diversity dep.	0.368	-0.549	-1.736	0.37	0.292	0.078
Ichthyolith abund.	0.219	0.121	-0.501	0.853	0.346	-0.338
Nannoplankton div.	0.28	-0.181	-1.21	0.703	0.357	0.571
pCO2	0.51	1.213	-0.233	3.447	0.466	0.779
Planktic foram div.	0.28	-0.014	-1.169	1.187	0.391	-0.57
Sea level	0.249	0.063	-0.849	1.074	0.54	1.952
Sea surface temp.	0.635	-1.472	-2.901	-0.449	0.532	-1.654
Linear (g)
Diversity dep.	0.368	-0.549	-1.779	0.366	0.289	0.055
Ichthyolith abund.	0.22	0.118	-0.529	0.85	0.35	-0.36
Nannoplankton div.	0.282	-0.172	-1.213	0.733	0.359	0.571
pCO2	0.511	1.245	-0.246	3.652	0.467	0.793
Planktic foram div.	0.285	-0.013	-1.144	1.22	0.39	-0.549
Sea level	0.248	0.057	-0.841	1.088	0.545	2.003
Sea surface temp.	0.635	-1.487	-2.933	-0.389	0.536	-1.706
Exponential (s)
Diversity dep.	0.648	-1.554	-4.088	-0.228	0.644	-1.646
Ichthyolith abund.	0.359	-0.194	-1.506	0.971	0.508	-0.606
Nannoplankton div.	0.396	-0.321	-1.765	0.876	0.609	2.132
pCO2	0.706	2.858	-0.836	9.13	0.603	1.978
Planktic foram div.	0.501	1.179	-0.671	4.548	0.474	0.108
Sea level	0.532	0.986	-1.874	4.921	0.59	2.043
Sea surface temp.	0.707	-2.257	-6.126	0.313	0.544	-0.613
Linear (s)
Diversity dep.	0.643	-1.6	-4.232	-0.153	0.637	-1.697
Ichthyolith abund.	0.358	-0.178	-1.492	1.062	0.504	-0.62
Nannoplankton div.	0.394	-0.319	-1.769	0.879	0.597	2.297
pCO2	0.695	2.859	-0.84	9.343	0.597	1.826
Planktic foram div.	0.509	1.218	-0.788	4.565	0.473	0.071
Sea level	0.526	1.07	-1.669	5.095	0.589	2.238
Sea surface temp.	0.595	0.949	-7.599	10.506	0.656	-3.085
g = genus; s = species; ex = extinction; sp = speciation; W = correlation shrinkage weight
