# Supplementary material for: Late Cretaceous ammonoids show that drivers of diversification are regionally heterogeneous
Source: Nat Commun. 2024 Jun 27;15:5382. doi: 10.1038/s41467-024-49462-z (PMC11211348; doi:10.1038/s41467-024-49462-z)
Supplement: Supplementary file 9 — Supplementary Data 6 [file 41467_2024_49462_MOESM9_ESM.xlsx]

## Sheet: Sheet1
Supplementary Table 6. Late Cretaceous Atlantic and Gulf ammonoid diversification drivers
	W (sp)	l95 (sp)	u95 (sp)	W (ex)	l95 (ex)	u95 (ex)
Exponential (g)
Diversity dep.	0.222	0.212	-0.879	1.59	0.374	0.961
Ichthyolith abund.	0.244	0.338	-0.397	1.432	0.267	-0.032
Nannoplankton div.	0.234	0.169	-0.858	1.521	0.312	0.022
pCO2	0.288	-0.389	-1.29	0.362	0.248	-0.005
Planktic foram div.	0.258	-0.216	-1.187	0.632	0.32	-0.51
Sea level	0.23	0.181	-0.892	1.617	0.325	0.625
Sea surface temp.	0.361	-0.636	-1.874	0.274	0.386	-0.831
Linear (g)
Diversity dep.	0.221	0.22	-0.883	1.603	0.374	0.963
Ichthyolith abund.	0.243	0.337	-0.377	1.469	0.267	-0.032
Nannoplankton div.	0.233	0.166	-0.873	1.495	0.309	0.024
pCO2	0.288	-0.394	-1.292	0.354	0.247	-0.005
Planktic foram div.	0.259	-0.213	-1.216	0.609	0.319	-0.509
Sea level	0.234	0.19	-0.932	1.694	0.327	0.652
Sea surface temp.	0.362	-0.647	-1.935	0.292	0.387	-0.849
Exponential (s)
Diversity dep.	0.265	-0.293	-1.429	0.408	0.408	-0.275
Ichthyolith abund.	0.255	-0.31	-1.519	0.365	0.477	0.3
Nannoplankton div.	0.312	0.389	-0.535	2.106	0.477	0.772
pCO2	0.352	-0.489	-0.829	0.001	0.301	-0.242
Planktic foram div.	0.32	-0.379	-0.801	0.175	0.249	0.052
Sea level	0.242	0.271	-0.235	1.096	0.529	1.301
Sea surface temp.	0.342	-0.468	-0.912	0.045	0.518	-1.159
Linear (s)
Diversity dep.	0.268	-0.301	-1.503	0.44	0.409	-0.318
Ichthyolith abund.	0.257	-0.32	-1.603	0.364	0.477	0.274
Nannoplankton div.	0.313	0.401	-0.56	2.176	0.481	0.835
pCO2	0.354	-0.494	-0.85	0.004	0.305	-0.244
Planktic foram div.	0.33	-0.374	-0.823	0.255	0.246	0.042
Sea level	0.247	0.285	-0.256	1.191	0.529	1.301
Sea surface temp.	0.345	-0.473	-0.927	0.045	0.524	-1.127
g = genus; s = species; ex = extinction; sp = speciation; W = correlation shrinkage weight
