# Supplementary material for: Late Cretaceous ammonoids show that drivers of diversification are regionally heterogeneous
Source: Nat Commun. 2024 Jun 27;15:5382. doi: 10.1038/s41467-024-49462-z (PMC11211348; doi:10.1038/s41467-024-49462-z)
Supplement: Supplementary file 10 — Supplementary Data 7 [file 41467_2024_49462_MOESM10_ESM.xlsx]

## Sheet: Sheet1
Supplementary Table 7. Late Cretaceous global ammonoid diversification drivers
	W (sp)	l95 (sp)	u95 (sp)	W (ex)	l95 (ex)	u95 (ex)
Exponential (g)
Diversity dep.	0.265	-0.173	-1.386	0.811	0.393	1.104
Ichthyolith abund.	0.205	0.147	-0.399	0.868	0.548	-1.986
Nannoplankton div.	0.262	0.277	-0.713	1.79	0.44	1.23
pCO2	0.234	-0.203	-0.904	0.372	0.295	-0.098
Planktic foram div.	0.235	0.227	-0.608	1.365	0.257	0.016
Sea level	0.244	0.157	-0.733	1.202	0.564	1.846
Sea surface temp.	0.433	-0.747	-1.762	0.181	0.522	-1.512
Linear (g)
Diversity dep.	0.266	-0.172	-1.397	0.808	0.39	1.116
Ichthyolith abund.	0.204	0.147	-0.413	0.841	0.547	-1.997
Nannoplankton div.	0.262	0.279	-0.729	1.756	0.439	1.229
pCO2	0.233	-0.203	-0.937	0.357	0.293	-0.104
Planktic foram div.	0.233	0.23	-0.591	1.396	0.256	0.013
Sea level	0.242	0.158	-0.702	1.203	0.558	1.821
Sea surface temp.	0.433	-0.748	-1.774	0.166	0.517	-1.493
Exponential (s)
Diversity dep.	0.342	0.339	-0.167	0.93	0.726	2.826
Ichthyolith abund.	0.252	-0.017	-0.743	0.441	0.631	-1.83
Nannoplankton div.	0.419	-0.388	-1.004	0.553	0.457	-0.639
pCO2	0.37	-0.373	-0.704	0.018	0.546	-0.991
Planktic foram div.	0.416	-0.469	-0.873	0.041	0.578	1.617
Sea level	0.227	0.096	-0.256	0.537	0.931	6.523
Sea surface temp.	0.47	-0.609	-0.893	-0.33	0.909	-5.371
Linear (s)
Diversity dep.	0.34	0.334	-0.161	0.92	0.724	2.754
Ichthyolith abund.	0.25	-0.012	-0.682	0.443	0.628	-1.752
Nannoplankton div.	0.415	-0.395	-1	0.457	0.458	-0.641
pCO2	0.372	-0.378	-0.709	0.01	0.543	-0.992
Planktic foram div.	0.414	-0.477	-0.863	0.031	0.576	1.53
Sea level	0.224	0.093	-0.236	0.533	0.931	6.341
Sea surface temp.	0.47	-0.61	-0.875	-0.336	0.907	-5.227
g = genus; s = species; ex = extinction; sp = speciation; W = correlation shrinkage weight
