# Supplementary material for: Late Cretaceous ammonoids show that drivers of diversification are regionally heterogeneous
Source: Nat Commun. 2024 Jun 27;15:5382. doi: 10.1038/s41467-024-49462-z (PMC11211348; doi:10.1038/s41467-024-49462-z)
Supplement: Supplementary file 11 — Supplementary Data 8 [file 41467_2024_49462_MOESM11_ESM.xlsx]

## Sheet: Sheet1
Supplementary Table 8. Late Cretaceous South African ammonoid diversification drivers
	W (sp)	l95 (sp)	u95 (sp)	W (ex)	l95 (ex)	u95 (ex)
Exponential (g)
Diversity dep.	0.305	-0.424	-2.329	0.771	0.274	-0.142
Ichthyolith abund.	0.245	0.156	-0.981	1.601	0.253	-0.115
Nannoplankton div.	0.231	0.176	-0.876	1.559	0.328	0.726
pCO2	0.327	0.667	-0.698	3.136	0.346	-0.46
Planktic foram div.	0.251	0.275	-1.05	2.11	0.234	-0.004
Sea level	0.467	-1.032	-3.081	0.424	0.445	1.48
Sea surface temp.	0.236	-0.059	-1.226	1.039	0.515	-1.485
Linear (g)
Diversity dep.	0.307	-0.463	-2.627	0.746	0.269	-0.169
Ichthyolith abund.	0.248	0.192	-0.866	1.71	0.253	-0.119
Nannoplankton div.	0.232	0.181	-0.901	1.538	0.324	0.71
pCO2	0.33	0.675	-0.667	3.096	0.347	-0.435
Planktic foram div.	0.242	0.238	-1.05	1.894	0.235	0.017
Sea level	0.465	-1.051	-3.213	0.423	0.447	1.485
Sea surface temp.	0.238	-0.033	-1.17	1.084	0.519	-1.504
Exponential (s)
Diversity dep.	0.896	-5.487	-14.626	-0.463	0.845	-3.717
Ichthyolith abund.	0.671	0.996	-5.53	8.927	0.818	5.728
Nannoplankton div.	0.715	2.647	-2.852	11.359	0.789	-4.557
pCO2	0.741	-2.722	-10.829	3.049	0.716	-1.457
Planktic foram div.	0.699	2.452	-2.594	11.001	0.704	1.845
Sea level	0.766	3.24	-7.832	19.165	0.874	7.633
Sea surface temp.	0.756	3.999	-3.436	15.988	0.814	-3.782
Linear (s)
Diversity dep.	0.894	-5.563	-15.474	-0.412	0.822	-4.032
Ichthyolith abund.	0.666	1.227	-6.785	10.964	0.82	6.221
Nannoplankton div.	0.712	2.571	-2.902	11.49	0.791	-4.613
pCO2	0.734	-2.88	-12.105	3.348	0.717	-1.103
Planktic foram div.	0.694	2.273	-3.056	10.909	0.69	1.179
Sea level	0.762	3.574	-6.282	18.782	0.869	7.198
Sea surface temp.	0.763	3.82	-3.309	15.354	0.815	-3.538
g = genus; s = species; ex = extinction; sp = speciation; W = correlation shrinkage weight
