# Supplementary material for: Late Cretaceous ammonoids show that drivers of diversification are regionally heterogeneous
Source: Nat Commun. 2024 Jun 27;15:5382. doi: 10.1038/s41467-024-49462-z (PMC11211348; doi:10.1038/s41467-024-49462-z)
Supplement: Supplementary file 12 — Supplementary Data 9 [file 41467_2024_49462_MOESM12_ESM.xlsx]

## Sheet: Sheet1
Supplementary Table 9. Late Cretaceous Tethyan ammonoid diversification drivers
	W (sp)	l95 (sp)	u95 (sp)	W (ex)	l95 (ex)	u95 (ex)
Exponential (g)
Diversity dep.	0.268	-0.324	-1.284	0.434	0.21	0.075
Ichthyolith abund.	0.27	0.639	-0.512	3.097	0.178	0.021
Nannoplankton div.	0.23	0.04	-0.919	1.406	0.297	-0.162
pCO2	0.215	0.214	-0.553	1.161	0.302	0.539
Planktic foram div.	0.225	-0.224	-1.073	0.567	0.252	-0.225
Sea level	0.204	-0.172	-1.095	0.468	0.338	0.628
Sea surface temp.	0.372	-0.624	-1.433	0.179	0.628	-1.661
Linear (g)
Diversity dep.	0.267	-0.318	-1.31	0.42	0.218	0.1
Ichthyolith abund.	0.273	0.631	-0.549	3.081	0.18	0.024
Nannoplankton div.	0.23	0.023	-0.957	1.286	0.299	-0.182
pCO2	0.223	0.238	-0.519	1.283	0.311	0.565
Planktic foram div.	0.224	-0.216	-1.08	0.568	0.255	-0.217
Sea level	0.209	-0.178	-1.168	0.464	0.347	0.659
Sea surface temp.	0.377	-0.637	-1.476	0.2	0.633	-1.712
Exponential (s)
Diversity dep.	0.36	-0.522	-1.192	0.053	0.336	-0.073
Ichthyolith abund.	0.241	0.242	-0.145	0.784	0.35	-0.2
Nannoplankton div.	0.25	-0.256	-0.658	0.067	0.676	4.095
pCO2	0.394	0.672	-0.136	1.848	0.369	0.726
Planktic foram div.	0.317	-0.318	-0.873	0.335	0.358	0.008
Sea level	0.444	-0.749	-1.645	-0.086	0.423	-0.007
Sea surface temp.	0.341	-0.448	-1.009	0.074	0.51	-1.17
Linear (s)
Diversity dep.	0.355	-0.516	-1.175	0.048	0.335	-0.071
Ichthyolith abund.	0.237	0.24	-0.142	0.772	0.348	-0.192
Nannoplankton div.	0.253	-0.261	-0.657	0.062	0.67	3.826
pCO2	0.385	0.656	-0.132	1.814	0.365	0.707
Planktic foram div.	0.317	-0.323	-0.871	0.32	0.348	0.015
Sea level	0.44	-0.737	-1.592	-0.07	0.42	-0.003
Sea surface temp.	0.342	-0.453	-1.007	0.057	0.507	-1.163
g = genus; s = species; ex = extinction; sp = speciation; W = correlation shrinkage weight
