# Supplementary material for: Late Cretaceous ammonoids show that drivers of diversification are regionally heterogeneous
Source: Nat Commun. 2024 Jun 27;15:5382. doi: 10.1038/s41467-024-49462-z (PMC11211348; doi:10.1038/s41467-024-49462-z)
Supplement: Supplementary file 13 — Supplementary Data 10 [file 41467_2024_49462_MOESM13_ESM.xlsx]

## Sheet: Sheet1
Supplementary Table 10. Late Cretaceous West African ammonoid diversification drivers
	W (sp)	l95 (sp)	u95 (sp)	W (ex)	l95 (ex)	u95 (ex)
Exponential (g)
Diversity dep.	0.354	-0.607	-2.729	0.78	0.313	0.293
Ichthyolith abund.	0.226	-0.062	-1.02	0.84	0.327	0.51
Nannoplankton div.	0.264	0.28	-0.911	2	0.326	-0.343
pCO2	0.406	0.99	-0.451	3.757	0.412	0.753
Planktic foram div.	0.26	0.211	-0.937	1.841	0.441	-0.888
Sea level	0.256	-0.086	-1.462	1.161	0.534	2.911
Sea surface temp.	0.452	-0.919	-2.799	0.446	0.435	-1.7
Linear (g)
Diversity dep.	0.347	-0.552	-2.483	0.82	0.311	0.333
Ichthyolith abund.	0.219	-0.056	-1.028	0.805	0.324	0.585
Nannoplankton div.	0.261	0.257	-0.913	1.873	0.322	-0.416
pCO2	0.397	0.912	-0.461	3.321	0.405	0.647
Planktic foram div.	0.256	0.206	-1.025	1.73	0.442	-0.904
Sea level	0.251	-0.078	-1.416	1.139	0.531	2.839
Sea surface temp.	0.445	-0.877	-2.616	0.457	0.432	-1.648
Exponential (s)
Diversity dep.	0.891	-5.61	-15.448	-0.51	0.746	-2.76
Ichthyolith abund.	0.688	0.868	-6.305	8.836	0.64	0.795
Nannoplankton div.	0.649	1.626	-2.182	7.62	0.613	0.07
pCO2	0.79	-4.747	-17.709	1.526	0.924	-9.89
Planktic foram div.	0.578	1.151	-2.001	6.251	0.642	1.634
Sea level	0.872	9.999	-2.13	34.017	0.973	17.978
Sea surface temp.	0.746	0.218	-9.584	12.231	0.687	-2.24
Linear (s)
Diversity dep.	0.888	-5.466	-15.07	-0.381	0.74	-2.987
Ichthyolith abund.	0.678	0.386	-7.344	7.662	0.633	0.552
Nannoplankton div.	0.647	1.757	-2.22	8.431	0.605	0.043
pCO2	0.787	-5.307	-19.325	1.655	0.924	-9.383
Planktic foram div.	0.574	1.329	-1.945	7.222	0.634	1.918
Sea level	0.864	11.14	-1.583	38.886	0.971	17.913
Sea surface temp.	0.731	-0.42	-9.796	9.615	0.677	-2.601
g = genus; s = species; ex = extinction; sp = speciation; W = correlation shrinkage weight
