# Supplementary material for: Late Cretaceous ammonoids show that drivers of diversification are regionally heterogeneous
Source: Nat Commun. 2024 Jun 27;15:5382. doi: 10.1038/s41467-024-49462-z (PMC11211348; doi:10.1038/s41467-024-49462-z)
Supplement: Supplementary file 14 — Supplementary Data 11 [file 41467_2024_49462_MOESM14_ESM.xlsx]

## Sheet: Sheet1
Supplementary Table 11. Late Cretaceous W. Int. Seaway ammonoid diversification drivers
	W (sp)	l95 (sp)	u95 (sp)	W (ex)	l95 (ex)	u95 (ex)
Exponential (g)
Diversity dep.	0.182	0.015	-0.732	0.878	0.358	0.705
Ichthyolith abund.	0.206	0.225	-0.697	1.52	0.561	-1.123
Nannoplankton div.	0.195	-0.014	-0.733	0.733	0.338	0.044
pCO2	0.263	-0.349	-1.049	0.215	0.287	0.336
Planktic foram div.	0.236	0.192	-0.82	1.717	0.212	0.088
Sea level	0.272	-0.31	-1.171	0.412	0.312	0.548
Sea surface temp.	0.249	-0.292	-0.907	0.321	0.431	-1.01
Linear (g)
Diversity dep.	0.184	0.03	-0.744	0.928	0.36	0.699
Ichthyolith abund.	0.209	0.222	-0.727	1.491	0.566	-1.109
Nannoplankton div.	0.201	-0.021	-0.714	0.768	0.338	0.028
pCO2	0.265	-0.354	-1.064	0.207	0.29	0.327
Planktic foram div.	0.245	0.203	-0.821	1.88	0.213	0.087
Sea level	0.271	-0.303	-1.145	0.421	0.317	0.544
Sea surface temp.	0.252	-0.296	-0.923	0.312	0.432	-1.011
Exponential (s)
Diversity dep.	0.339	0.399	-0.08	0.941	0.574	1.24
Ichthyolith abund.	0.36	-0.332	-1.494	0.601	0.561	-1.251
Nannoplankton div.	0.302	0.23	-0.546	1.527	0.413	0.542
pCO2	0.522	-0.873	-1.524	-0.346	0.59	-1.267
Planktic foram div.	0.411	-0.526	-1.052	0.181	0.297	0.29
Sea level	0.326	-0.308	-1.424	0.541	0.704	2.058
Sea surface temp.	0.281	0.119	-0.631	1.086	0.628	-1.341
Linear (s)
Diversity dep.	0.336	0.391	-0.091	0.916	0.575	1.261
Ichthyolith abund.	0.356	-0.362	-1.703	0.629	0.562	-1.23
Nannoplankton div.	0.304	0.276	-0.538	1.93	0.418	0.546
pCO2	0.525	-0.889	-1.652	-0.358	0.59	-1.251
Planktic foram div.	0.413	-0.521	-1.045	0.201	0.299	0.306
Sea level	0.326	-0.304	-1.295	0.577	0.704	2.04
Sea surface temp.	0.288	0.137	-0.632	1.158	0.632	-1.309
g = genus; s = species; ex = extinction; sp = speciation; W = correlation shrinkage weight
