# Supplementary material for: Late Cretaceous ammonoids show that drivers of diversification are regionally heterogeneous
Source: Nat Commun. 2024 Jun 27;15:5382. doi: 10.1038/s41467-024-49462-z (PMC11211348; doi:10.1038/s41467-024-49462-z)
Supplement: Supplementary file 15 — Supplementary Data 12 [file 41467_2024_49462_MOESM15_ESM.xlsx]

## Sheet: Sheet1
Supplementary Table 12. Late Cretaceous West Pacific ammonoid diversification drivers
	W (sp)	l95 (sp)	u95 (sp)	W (ex)	l95 (ex)	u95 (ex)
Exponential (g)
Diversity dep.	0.463	-0.872	-2.845	0.472	0.404	-0.363
Ichthyolith abund.	0.405	0.703	-0.526	2.595	0.406	-0.388
Nannoplankton div.	0.311	-0.084	-1.368	1.205	0.755	4.312
pCO2	0.538	1.669	-0.471	5.813	0.442	0.765
Planktic foram div.	0.407	-0.436	-2.797	1.325	0.547	-1.594
Sea level	0.385	-0.586	-3.217	1.038	0.343	0.041
Sea surface temp.	0.488	-0.981	-3.09	0.553	0.398	-0.534
Linear (g)
Diversity dep.	0.46	-0.827	-2.553	0.478	0.403	-0.358
Ichthyolith abund.	0.402	0.704	-0.526	2.692	0.404	-0.418
Nannoplankton div.	0.307	-0.104	-1.424	1.13	0.75	4.027
pCO2	0.536	1.594	-0.454	5.332	0.441	0.744
Planktic foram div.	0.407	-0.459	-3	1.34	0.544	-1.519
Sea level	0.378	-0.562	-2.913	1.031	0.34	0.038
Sea surface temp.	0.491	-0.97	-3.099	0.593	0.397	-0.532
Exponential (s)
Diversity dep.	0.506	-1.931	-7.03	0.349	0.255	0.098
Ichthyolith abund.	0.258	-0.249	-2.862	1.536	0.277	0.193
Nannoplankton div.	0.343	1.291	-0.814	7.236	0.354	2.323
pCO2	0.307	0.707	-1.14	4.495	0.269	0.011
Planktic foram div.	0.295	0.754	-1.078	4.561	0.307	0.746
Sea level	0.27	0.27	-1.985	2.929	0.324	0.788
Sea surface temp.	0.296	0.341	-1.959	3.62	0.29	0.354
Linear (s)
Diversity dep.	0.476	-2.061	-7.628	1.147	0.607	-1.409
Ichthyolith abund.	0.222	1.838	-2.799	9.916	0.49	0.105
Nannoplankton div.	0.305	-2.048	-9.811	1.995	0.557	-0.058
pCO2	0.266	0.3	-4.403	5.878	0.619	-2.501
Planktic foram div.	0.252	1.859	-3.21	10.444	0.506	0.953
Sea level	0.238	3.58	-1.698	13.994	0.896	10.932
Sea surface temp.	0.248	0.949	-7.599	10.506	0.656	-3.085
g = genus; s = species; ex = extinction; sp = speciation; W = correlation shrinkage weight
