# Supplementary material for: Late Cretaceous ammonoids show that drivers of diversification are regionally heterogeneous
Source: Nat Commun. 2024 Jun 27;15:5382. doi: 10.1038/s41467-024-49462-z (PMC11211348; doi:10.1038/s41467-024-49462-z)
Supplement: Supplementary file 16 — Supplementary Data 13 [file 41467_2024_49462_MOESM16_ESM.xlsx]

## Sheet: Sheet1
Supplementary Table 13. Suborder predictors of regional and global Late Cretaceous ammonoid extinction risk
	I	Ancyloceratina	Haploceratina	Lytoceratina	Perisphinctina	Phylloceratina
Antarctic (g)	0.043142	0.172282	0.20603	0.203906	0.206226	0.211556
Antarctic (s)	0.20586	0.173989	0.202792	0.219516	0.179142	0.224561
E. Pacific (g)	0.667207	0.154449	0.232061	0.113681	0.361645	0.138164
E. Pacific (s)	0.963716	0.20665	0.212239	0.048004	0.306492	0.226615
Gulf (g)	1	0.057449	0.837121	0.004529	0.095476	0.005425
Gulf (s)	0.259352	0.137955	0.265498	0.192133	0.229489	0.174925
Global (g)	0.945511	0.178933	0.228324	0.115769	0.393984	0.08299
Global (s)	0.942519	0.202714	0.178402	0.129786	0.385759	0.103339
S. Africa (g)	0.727057	0.115595	0.143564	0.281928	0.359256	0.099657
S. Africa (s)	0.52394	0.136902	0.172021	0.267416	0.279991	0.159633
Tethys (g)	0.880175	0.209309	0.211643	0.069961	0.440341	0.068747
Tethys (s)	0.999002	0.153479	0.547591	0.043128	0.213959	0.041843
W. Africa (g)	0.428928	0.158667	0.231317	0.17002	0.271297	0.168699
W. Africa (s)	0.025187	0.326459	-	0.339322	0.334219	-
WIS (g)	0.329551	0.199608	0.220902	0.17153	0.238722	0.169239
WIS (s)	0.657481	0.180419	0.200834	0.203498	0.259876	0.155373
W. Pacific (g)	0.425561	0.180517	0.207002	0.183271	0.333148	0.282364
W. Pacific (s)	0.03192	0.363465	0.264975	0.333014	0.376928	-
