# Supplementary material for: Late Cretaceous ammonoids show that drivers of diversification are regionally heterogeneous
Source: Nat Commun. 2024 Jun 27;15:5382. doi: 10.1038/s41467-024-49462-z (PMC11211348; doi:10.1038/s41467-024-49462-z)
Supplement: Supplementary file 17 — Supplementary Data 14 [file 41467_2024_49462_MOESM17_ESM.xlsx]

## Sheet: Sheet1
Supplementary Table 14. Superfamily predictors of regional and global Late Cretaceous ammonoid extinction risk
	I	…Acanthoceratoidea	…Ancyloceratoidea	…Deshayesitoidea	…Desmoceratoidea	…Douvilleiceratoidea	…Haploceratoidea	Hoplitoidea	Lytoceratoidea	Phylloceratoidea	Scaphitoidea	Tetragonitoidea	Turrilitoidea
Antarctic (g)	0.041022	0.110131	-	-	0.12725	-	0.129212	0.110131	-	-	0.12725	-	0.129212
Antarctic (s)	0.301372	0.086793	-	-	0.177263	-	0.115059	0.086793	-	-	0.177263	-	0.115059
E. Pacific (g)	0.411222	0.211973	0.1263	-	0.106172	-	0.140916	0.211973	0.1263	-	0.106172	-	0.140916
E. Pacific (s)	0.171446	0.092002	-	-	0.119196	-	0.136421	0.092002	-	-	0.119196	-	0.136421
Gulf (g)	0.996758	0.105701	0.449986	-	0.019664	0.070284	0.177127	0.105701	0.449986	-	0.019664	0.070284	0.177127
Gulf (s)	0.993267	0.226888	-	-	0.066238	0.071463	0.221781	0.226888	-	-	0.066238	0.071463	0.221781
Global (g)	0.20586	0.068651	0.118056	0.08389	0.075943	0.085426	0.080211	0.068651	0.118056	0.08389	0.075943	0.085426	0.080211
Global (s)	0.933042	0.115628	-	0.067118	0.046436	0.099676	0.088121	0.115628	-	0.067118	0.046436	0.099676	0.088121
S. Africa (g)	0.07818	0.093483	-	0.115427	0.126243	-	0.127993	0.093483	-	0.115427	0.126243	-	0.127993
S. Africa (s)	0.1	0.099615	-	-	0.127149	-	0.128475	0.099615	-	-	0.127149	-	0.128475
Tethys (g)	0.724065	0.313904	-	0.127849	0.059506	0.136366	0.091277	0.313904	-	0.127849	0.059506	0.136366	0.091277
Tethys (s)	0.878928	0.150298	-	0.226304	0.046808	0.195933	0.211555	0.150298	-	0.226304	0.046808	0.195933	0.211555
W. Africa (g)	0.05399	0.103429	-	-	0.132301	-	0.133437	0.103429	-	-	0.132301	-	0.133437
W. Africa (s)	0.048254	0.145432	-	-	0.174926	-	-	0.145432	-	-	0.174926	-	-
WIS (g)	0.080673	0.085996	-	0.097902	0.105516	0.106259	0.108528	0.085996	-	0.097902	0.105516	0.106259	0.108528
WIS (s)	0.151247	0.099457	-	-	0.104114	0.105989	0.109283	0.099457	-	-	0.104114	0.105989	0.109283
W. Pacific (g)	0.294514	0.218345	-	-	0.133195	-	0.149753	0.218345	-	-	0.133195	-	0.149753
W. Pacific (s)	0.115586	0.183232	-	-	0.175568	-	0.154815	0.183232	-	-	0.175568	-	0.154815
